# Supplementary material for: Linkage mapping combined with GWAS revealed the genetic structural relationship and candidate genes of maize flowering time-related traits
Source: BMC Plant Biol. 2022 Jul 8;22:328. doi: 10.1186/s12870-022-03711-9 (PMC9264602; doi:10.1186/s12870-022-03711-9)
Supplement: Supplementary file 2 — Additional file 2: Table S1. Summary of thehigh-density genetic map. Table S2. Summary of QTLs identified forflowering time-related traits in the BA population. DTH, days to heading; DTS, days to silking; DTA,days to anthesis; LA, number of leaves above the primary ear; LB, number ofleaves below the primary ear; TLN, total leaf number. Hn and Hf representHainan and Hefei, respectively. Table S3. QTLs for the leaf number and flowering time traits identified in the BApopulation. Table S4. List of known flowering time-related genesdetected in the QTL analysis. * Thephysical positions of genes are defined according to the maize B73 referencegenome AGPv4. Table S5. Significant SNP loci obtained by co-localizationof QTL and GWAS for flowering time traits. [file 12870_2022_3711_MOESM2_ESM.xlsx]

## Sheet: Table S1
Table S1 Summary of the high-density genetic map.
LGa	Marker Number	Total Distance(cM)	Average Distance(cM)	Gaps<=5cM (%)	Max Gap(cM)
1	1206	191.76	0.16	1	2.67
2	962	151.36	0.16	1	2.67
3	935	165.34	0.18	1	2.45
4	713	179.48	0.25	1	3.36
5	2121	185.12	0.09	1	4.93
6	1319	153.47	0.12	1	4.46
7	1249	161.4	0.13	0.9992	5.9
8	1151	146.06	0.13	1	2.67
9	240	175.29	0.73	0.9874	10.9
10	218	148.32	0.68	1	4.21
Total	10114	1657.6	0.16	0.9987	10.9
aLG, linkage group.

## Sheet: Table S2
Table S2 Summary of QTLs identified for flowering time-related traits in the BA RIL population.
Traits	Number of QTLs	Variation explained by each QTL (%)	Genetic architecture feature
HnDTH	8	3.47-14.13	A major-effect QTL plus a few small-effect QTLs
HfDTH	8	1.92-17.28	A major-effect QTL plus a few small-effect QTLs
HnDTS	8	2.09-7.57	A few small-effect QTLs
HfDTS	5	2.8-13.08	A major-effect QTL plus a few small-effect QTLs
HnDTA	7	2.28-10.8	A major-effect QTL plus a few small-effect QTLs
HfDTA	8	2.37-14.87	A major-effect QTL plus a few small-effect QTLs
HnLA	8	2.39-11.04	A major-effect QTL plus a few small-effect QTLs
HfLA	9	3.22-8.37	A few small-effect QTLs
HnLB	6	0.89-10.73	A major-effect QTL plus a few small-effect QTLs
HfLB	5	2.21-6.43	A few small-effect QTLs
HnTLN	7	4.0-11.3	A major-effect QTL plus a few small-effect QTLs
HfTLN	3	1.87-11.50	A major-effect QTL plus two small-effect QTLs
DTH, days to heading; DTS, days to silking; DTA, days to anthesis; LA, number of leaves above the primary ear; LB, number of leaves below the primary ear; TLN, total leaf number. Hn and Hf represent Hainan and Hefei, respectively, which are two locations in China with distinct climates.

## Sheet: Table S3
Table S3 QTLs for the leaf number and flowering time traits identified in the BA RIL population.
QTL	Traits	Chr	Position Start (cM)	Position End (cM)	V2_Start	V2_End	V4_Start	V4_End	MaxLOD	Additive	expl%
qHnDTH1-1	HnDTH	1	164.693	174.962	286058406	293570019	291199828	299105689	4.02	0.68	4.61
qHnDTH2-1	HnDTH	2	48.92	57.564	19340987	26561411	20612426	27872975	3.06	0.59	3.47
qHnDTH4-1	HnDTH	4	62.542	69.937	167489898	168999128	170433835	171952582	2.4	0.65	4.22
qHnDTH4-2	HnDTH	4	0	3.389	187926893	215618411	191395440	219724966	3.16	0.66	4.41
qHnDTH5-1	HnDTH	5	51.139	51.92	28325474	30175507	29416177	31130598	5.86	0.99	9.91
qHnDTH8-1	HnDTH	8	46.257	48.42	22016886	22871309	22736550	23596430	5.15	0.98	9.61
qHnDTH9-1	HnDTH	9	59.676	63.154	81091908	95754083	84288440	99153065	7.15	1.19	14.13
qHnDTH9-2	HnDTH	9	143.647	148.784	153336404	154397416	156492611	157567630	2.78	0.66	4.42
qHnDTS1-1	HnDTS	1	19.796	20.579	13339207	14353926	13558211	14550719	4.22	0.72	4.85
qHnDTS3-1	HnDTS	3	121.494	122.48	204917763	206325751	208244664	209800464	2.55	0.47	2.09
qHnDTS4-1	HnDTS	4	0	3.789	182193646	199081968	185528014	203411237	2.99	0.71	4.73
qHnDTS4-2	HnDTS	4	31.902	35.274	216868383	227633046	220991790	232598672	2.71	0.69	4.55
qHnDTS5-1	HnDTS	5	41.729	42.317	17962972	18352140	17891914	18830540	5.35	0.91	7.93
qHnDTS6-1	HnDTS	6	128.047	145.492	158963540	166177613	163123321	170351656	4.9	-0.85	6.79
qHnDTS8-1	HnDTS	8	37.154	38.531	15608342	16763011	16043373	17309816	4.83	0.89	7.57
qHnDTS9-1	HnDTS	9	51.181	61.309	47202782	61015924	49098259	69144478	2.65	0.78	5.83
qHnDTA1-1	HnDTA	1	19.206	20.774	11569097	12646707	11760522	12834173	2.25	0.44	2.28
qHnDTA1-2	HnDTA	1	160.439	170.391	277209454	290449592	282184835	295924609	2.7	0.57	3.89
qHnDTA4-1	HnDTA	4	2.992	3.389	192612279	216270702	196925419	220366994	2.8	0.65	4.93
qHnDTA5-1	HnDTA	5	41.729	42.317	17962972	18352140	17891914	18830540	6.79	0.96	10.81
qHnDTA5-2	HnDTA	5	136.938	137.331	192491294	192508767	197873447	197891252	2.41	0.59	4.11
qHnDTA8-1	HnDTA	8	41.528	42.115	18372059	18470634	19005382	19107809	4.47	0.75	6.58
qHnDTA9-1	HnDTA	9	56.987	63.154	48940963	95753757	50919614	99152739	2.6	0.83	8.2
qHfDTH2-1	HfDTH	2	54.618	58.545	23528565	27978690	24824740	29383399	3.6	1.11	5.64
qHfDTH3-1	HfDTH	3	58.776	59.96	54741133	68052934	54649528	68290880	5.4	-1.23	6.9
qHfDTH3-1	HfDTH	4	0	10.821	187926893	226014958	191395440	230932258	3.75	0.8	2.92
qHfDTH3-2	HfDTH	4	31.902	36.452	214549023	227633046	218607976	232598672	2.82	0.79	2.87
qHfDTH5-1	HfDTH	5	31.271	48.198	11822613	25367825	12268599	25983147	3.35	1.25	7.17
qHfDTH7-1	HfDTH	7	84.574	93.445	124928334	133234472	128991991	137340885	3.76	0.65	1.92
qHfDTH9-1	HfDTH	9	61.309	65.171	61015924	99530234	69144478	102973893	11.53	1.95	17.28
qHfDTH10-1	HfDTH	10	46.302	47.254	40102801	54485832	41232825	55298313	3.6	-1.25	7.08
qHfDTS2-1	HfDTS	2	56.978	57.759	25156515	26605209	26478286	27983845	5.57	1.26	7.27
qHfDTS3-1	HfDTS	3	59.368	59.96	60255841	74210318	60289537	74448766	2.83	-0.96	4.19
qHfDTS4-1	HfDTS	4	169.017	169.803	6461663	6618813	7267317	7422865	2.89	-0.78	2.8
qHfDTS4-2	HfDTS	4	0	2.595	187926893	193335023	191395440	197648686	2.9	1.01	4.6
qHfDTS9-1	HfDTS	9	61.309	65.171	61015924	99530234	69144478	102973893	8.68	1.7	13.08
qHfDTA2-1	HfDTA	2	56.978	57.759	25156515	26605209	26478286	27983845	4.76	1.11	5.83
qHfDTA3-1	HfDTA	3	58.579	60.155	52621789	85410476	52495484	87017002	3.25	-0.99	4.64
qHfDTA4-1	HfDTA	4	169.017	169.212	6374774	6618813	7180437	7422865	4.04	-0.94	4.21
qHfDTA4-2	HfDTA	4	57.357	59.834	172693450	173225884	175746761	176205861	2.28	0.71	2.37
qHfDTA5-1	HfDTA	5	44.875	45.07	19137649	19626128	19611350	20112184	2.14	1.23	7.16
qHfDTA5-2	HfDTA	5	134.382	135.56	192062565	192273829	197433236	197661485	2.13	0.9	3.83
qHfDTA7-1	HfDTA	7	2.783	3.371	1327925	2575631	1432477	2680425	2.39	0.61	1.75
qHfDTA9-1	HfDTA	9	61.309	65.171	61015924	99530234	69144478	102973893	9.98	1.77	14.87
qHnLA1-1	HnLA	1	35.881	38.482	32458082	34086365	32747079	34416487	4.25	0.17	7.17
qHnLA2-1	HnLA	2	71.527	76.632	42123043	47713628	43928715	49715427	2.69	0.1	2.39
qHnLA3-1	HnLA	3	138.264	140.818	213463432	214792521	217136346	218417147	2.32	-0.13	4.06
qHnLA4-1	HnLA	4	31.112	32.894	235428293	236094319	240682557	241328548	5.94	0.21	11.04
qHnLA6-1	HnLA	6	147.943	153.471	166251476	168805773	170408062	174027779	3.06	-0.13	4
qHnLA8-1	HnLA	8	45.062	47.438	21463430	23530165	22147348	24278748	2.24	0.13	3.93
qHnLA9-1	HnLA	9	56.987	61.309	48940963	61015924	50919614	69144478	4.02	0.17	7.27
qHnLA10-1	HnLA	10	44.585	50.469	73459444	87753862	72606422	87939442	3.11	0.13	4.4
qHnLB1-1	HnLB	1	38.482	39.268	28243611	38095223	28435825	38491042	2.35	-0.09	0.89
qHnLB2-1	HnLB	2	127.576	134.065	223466959	229551831	230526895	236651457	3.78	-0.17	3.59
qHnLB3-1	HnLB	3	80.13	82.887	171122126	172575290	173765625	174992228	2.65	-0.14	2.33
qHnLB5-1	HnLB	5	54.289	55.07	33257198	35297200	34453395	36549447	3.53	0.21	5.17
qHnLB6-1	HnLB	6	99.465	99.465	139857510	139859008	143867382	143868880	6.14	-0.26	8.05
qHnLB7-1	HnLB	7	42.027	43.603	18877121	23231546	19557690	24211534	7.19	0.3	10.73
qHnTLN2-1	HnTLN	2	0	3.547	4031	2076093	34832	2073132	3.16	-0.24	4
qHnTLN4-1	HnTLN	4	1.995	4.382	198563817	203399827	202872453	207846109	2.64	0.25	4.24
qHnTLN5-1	HnTLN	5	44.875	46.633	19782851	20492080	20269994	20985832	2.37	0.26	4.74
qHnTLN6-1	HnTLN	6	98.875	102.593	139235755	145938640	143618034	149979887	2.76	-0.25	4.31
qHnTLN7-1	HnTLN	7	45.169	45.755	25887980	27197198	26970436	28285219	7.01	0.4	11.3
qHnTLN8-1	HnTLN	8	50.962	51.743	28686407	29173432	29640408	30134857	3.93	0.35	8.4
qHnTLN9-1	HnTLN	9	56.987	61.309	48940963	61015924	50919614	69144478	4.61	0.3	6.3
qHfLA2-1	HfLA	2	71.332	71.723	41027665	42270616	42792811	44113627	4.57	0.19	8.37
qHfLA3-1	HfLA	3	162.741	163.133	229458287	229545005	233367210	233463092	3.16	-0.15	5.56
qHfLA4-1	HfLA	4	112.343	112.931	29128911	35765048	30669603	37440212	2.27	-0.12	3.22
qHfLA5-1	HfLA	5	136.938	137.723	192491294	193304194	197873447	198705032	2.06	-0.14	4.56
qHfLA6-1	HfLA	6	53.338	54.122	85301518	86700218	88053275	89477960	3.52	0.17	6.32
qHfLA6-2	HfLA	6	152.299	153.471	167234006	168805773	171380340	174027779	2.77	-0.14	4.61
qHfLA8-1	HfLA	8	41.332	43.881	18204676	19316339	18828701	20055234	2.68	0.15	5.5
qHfLA9-1	HfLA	9	56.987	59.676	48940963	81091908	50919614	84288440	2.48	0.16	6.28
qHfLA9-2	HfLA	9	110.182	116.215	146299698	147659638	149248486	150678505	2.38	0.13	4.16
qHfLB1-1	HfLB	1	24.962	25.748	17991119	21029791	18325191	21334995	2.08	-0.23	5.51
qHfLB1-2	HfLB	1	51.06	51.452	48218958	48450683	48637585	48884881	3.65	-0.23	5.83
qHfLB2-1	HfLB	2	91.375	94.937	181812161	186301669	187286780	191888191	2.18	-0.14	2.21
qHfLB8-1	HfLB	8	68.765	69.352	71162782	72133482	72280575	73302346	3.27	0.25	6.43
qHfLB10-1	HfLB	10	77.251	77.683	136944192	137316255	138143468	138536714	2.54	-0.18	3.41
qHfTLN4-1	HfTLN	4	111.56	111.951	29167786	34509574	30713480	36155975	3.68	-0.24	3.57
qHfTLN4-2	HfTLN	4	0	0.198	182193646	187926893	185528014	191395440	2.43	0.18	1.87
qHfTLN8-1	HfTLN	8	67.388	68.172	68930882	71284951	70008170	72396661	8.02	0.44	11.5

## Sheet: Table S4
Table S4 List of known flowering time-related genes detected in the QTL analysis.
Gene	QTL	Gene model	Annotation	Chr	Gene start（bp）*	Gene end（bp）*	Reference
ZMM24	qHnDTA1-2	Zm00001d034047	MADS-box transcription factor 34	1	282303560	282312748	Danilevskaya ON, et al . (2008)
ids1	qHnDTH1-1	Zm00001d034629	AP2 domain containing protein	1	298422859	298427050	Chuck G, et al. (2008)
ts1	qHnLA2-1	Zm00001d003533	linoleate 13S-lipoxygenase8	2	47105187	47109372	Acosta IF, et al. (2009)
sts1	qHnLB3-1	Zm00001d042618	Floral homeotic protein PISTILLATA	3	174084397	174087054	Bartlett ME, et al. (2015)
SPI1	qHnLA3-1	Zm00001d044069	sparse inflorescence 1	3	218287295	218289461	Gallavotti A, et al. (2008)
ub3	qHfDTH3-1; qHnDTH4-2; qHnDTA4-1; qHnTLN4-1	Zm00001d052890	squamosa promoter-binding-like protein 14	4	203611347	203615518	Chuck GS, et al . (2014)
ZCN7	qHnDTS6-1	Zm00001d038725	phosphatidylethanolamine-binding protein	6	163368049	163369489	Mascheretti I, et al. (2015)
SID1	qHnLB7-1	Zm00001d019230	AP2-EREBP transcription factor	7	23054461	23065589	Chuck G, et al. (2008)
tsh4	qHfDTH7-1	Zm00001d020941	squamosa promoter-binding-like protein 17	7	137273600	137277139	Chuck et al. (2010)
BIF1	qHfLA8-1	Zm00001d008749	AUX/IAA transcription factor	8	18951758	18953833	Galli M, et al. (2015)
GL15	qHnDTH9-1; qHfDTA9-1; qHfDTH9-1; qHfDTS9-1	Zm00001d046621	AP2-EREBP transcription factor	9	99138564	99141663	Lauter N, et al. (2005)
ZMSOC1	qHnDTH9-2	Zm00001d048474	MADS transcription factor	9	156960598	156980213	Alter P, et al. (2016)
REL2	qHnLA10-1	Zm00001d024523	ramosa 1 enhancer locus 2	10	75993828	76002912	Liu X, et al. (2019)
* The physical positions of genes are defined according to the maize B73 reference genome AGPv4.

## Sheet: Table S5
Table S5 Significant SNP loci obtained by co-localization of QTL and GWAS for flowering time traits
Traits	QTL	SNP	Chr	Position (bp)	P value
HfDTA	qHnDTA1-1	chr1_12449430	1	12449430	5.3942e-07
HfDTA	qHnDTA1-1	chr1_12449434	1	12449434	1.7393e-06
HfDTA	qHfLB1-1	chr1_19944812	1	19944812	3.86062e-05
HfDTH	qHnDTA1-1	chr1_12449430	1	12449430	5.18126e-05
HfDTH	qHnDTA1-1	chr1_12449434	1	12449434	6.22938e-05
HfDTH	qHnDTS1-1	chr1_14323879	1	14323879	6.57533e-05
HfDTH	qHnDTS1-1	chr1_14324321	1	14324321	1.54066e-05
HfDTH	qHnDTA1-2	chr1_285590520	1	285590520	8.47011e-05
HfDTH	qHnDTA1-2/qHnDTH1-1	chr1_291065513	1	291065513	7.23381e-05
HfDTS	qHnDTS1-1	chr1_14324321	1	14324321	6.66292e-05
HfDTS	qHnDTA1-2	chr1_283164821	1	283164821	8.6738e-05
HfDTS	qHnDTA1-2	chr1_285590520	1	285590520	9.43785e-05
HnDTA	qHnDTA1-1	chr1_12400366	1	12400366	1.11472e-05
HnDTA	qHnDTA1-1	chr1_12443338	1	12443338	4.37886e-05
HnDTA	qHnDTA1-1	chr1_12443395	1	12443395	5.16822e-05
HnDTA	qHnDTA1-1	chr1_12533091	1	12533091	8.36907e-05
HnDTA	qHfLB1-1	chr1_20292846	1	20292846	1.81578e-05
HnDTA	qHnLB1-1	chr1_29513840	1	29513840	8.74501e-05
HnDTA	qHnLB1-1	chr1_29517378	1	29517378	3.58172e-05
HnDTA	qHnLB1-1/qHnLA1-1	chr1_33789702	1	33789702	1.15425e-05
HnDTA	qHnLB1-1	chr1_35374876	1	35374876	1.07414e-05
HnDTA	qHnLB1-1	chr1_35770394	1	35770394	1.07414e-05
HnDTA	qHnLB1-1	chr1_36141630	1	36141630	5.8395e-05
HnDTA	qHnDTA1-2	chr1_278179086	1	278179086	1.07414e-05
HnDTA	qHnDTA1-2	chr1_279089481	1	279089481	9.72729e-05
HnDTA	qHnDTA1-2	chr1_280368685	1	280368685	9.48662e-05
HnDTA	qHnDTA1-2	chr1_280368700	1	280368700	9.48662e-05
HnDTA	qHnDTA1-2	chr1_280370270	1	280370270	1.11286e-05
HnDTA	qHnDTA1-2	chr1_281459861	1	281459861	2.4829e-05
HnDTA	qHnDTA1-2	chr1_283970301	1	283970301	3.92387e-05
HnDTA	qHnDTA1-2	chr1_284698814	1	284698814	7.5553e-06
HnDTA	qHnDTA1-2	chr1_285324758	1	285324758	1.07414e-05
HnDTA	qHnDTA1-2	chr1_285336072	1	285336072	7.96655e-05
HnDTA	qHnDTA1-2	chr1_285700236	1	285700236	1.48578e-05
HnDTA	qHnDTA1-2/qHnDTH1-1	chr1_286863933	1	286863933	2.3942e-05
HnDTA	qHnDTA1-2/qHnDTH1-1	chr1_286980178	1	286980178	1.07414e-05
HnDTA	qHnDTA1-2/qHnDTH1-1	chr1_287023302	1	287023302	2.78853e-05
HnDTA	qHnDTA1-2/qHnDTH1-1	chr1_290115635	1	290115635	5.62097e-05
HnDTA	qHnDTA1-2/qHnDTH1-1	chr1_290782120	1	290782120	8.03803e-05
HnDTA	qHnDTA1-2/qHnDTH1-1	chr1_290782132	1	290782132	8.03803e-05
HnDTH	qHnDTA1-1	chr1_12400366	1	12400366	1.61188e-05
HnDTH	qHnDTA1-2	chr1_283970301	1	283970301	3.15285e-05
HnDTH	qHnDTA1-2/qHnDTH1-1	chr1_286265219	1	286265219	5.97059e-05
HnDTH	qHnDTA1-2/qHnDTH1-1	chr1_286863933	1	286863933	1.28746e-05
HnDTH	qHnDTA1-2/qHnDTH1-1	chr1_286980295	1	286980295	6.52096e-05
HnDTS	qHnDTA1-1	chr1_12400366	1	12400366	8.56924e-06
HnDTS	qHnDTA1-2	chr1_281459861	1	281459861	7.15076e-05
HnDTS	qHnDTA1-2/qHnDTH1-1	chr1_286265219	1	286265219	1.66131e-05
HnLA	qHnLB1-1	chr1_28640775	1	28640775	1.22325e-05
HnLA	qHnLB1-1	chr1_28640793	1	28640793	8.76911e-05
HnLA	qHnLB1-1	chr1_28640838	1	28640838	4.66547e-05
HnLA	qHnDTA1-2	chr1_283229666	1	283229666	1.37094e-05
HnLB	qHnDTA1-2	chr1_283986686	1	283986686	2.80114e-06
HfDTA	qHnTLN2-1	chr2_954882	2	954882	4.34185e-05
HfDTH	qHnLA2-1	chr2_42789389	2	42789389	6.61677e-05
HfTLN	qHnLA2-1	chr2_44638762	2	44638762	4.61795e-05
HnDTA	qHnTLN2-1	chr2_475987	2	475987	1.04862e-05
HnDTA	qHnTLN2-1	chr2_896638	2	896638	6.52927e-06
HnDTA	qHnTLN2-1	chr2_1084283	2	1084283	8.86567e-05
HnDTA	qHnTLN2-1	chr2_1084664	2	1084664	3.25336e-06
HnDTA	qHnTLN2-1	chr2_1527371	2	1527371	3.85223e-05
HnDTA	qHnDTH2-1	chr2_20999586	2	20999586	5.86837e-05
HnDTA	qHnDTH2-1	chr2_23363773	2	23363773	2.12246e-05
HnDTA	qHfLB2-1	chr2_182917502	2	182917502	9.07192e-05
HnDTA	qHfLB2-1	chr2_182917730	2	182917730	1.07414e-05
HnDTA	qHnLB2-1	chr2_224128283	2	224128283	4.83911e-05
HnDTA	qHnLB2-1	chr2_224492743	2	224492743	1.07414e-05
HnDTA	qHnLB2-1	chr2_226467345	2	226467345	6.93357e-06
HnDTA	qHnLB2-1	chr2_227049943	2	227049943	6.95049e-05
HnLA	qHnDTH2-1/qHfDTH2-1	chr2_23583044	2	23583044	8.47339e-05
HnLA	qHnLA2-1	chr2_44261048	2	44261048	8.96727e-05
HnLB	qHnDTH2-1	chr2_23086007	2	23086007	9.51328e-05
HnLB	qHnDTH2-1/qHfDTH2-1/qHfDTA2-1/qHfDTS2-1	chr2_25538730	2	25538730	2.76044e-05
HnLB	qHnLA2-1	chr2_42348253	2	42348253	5.22417e-05
HfDTH	qHnLB3-1	chr3_171461572	3	171461572	8.77724e-05
HfDTH	qHnLB3-1	chr3_171461621	3	171461621	8.77724e-05
HfTLN	qHfDTA3-1/qHfDTH3-1	chr3_58919787	3	58919787	2.15614e-05
HnDTA	qHfDTA3-1/qHfDTH3-1/qHfDTS3-1	chr3_66445934	3	66445934	1.07414e-05
HnDTA	qHfDTA3-1	chr3_77989721	3	77989721	8.45274e-05
HnDTA	qHfDTA3-1	chr3_77989729	3	77989729	8.45274e-05
HnDTA	qHfDTA3-1	chr3_84202482	3	84202482	3.15125e-05
HnDTA	qHnDTS3-1	chr3_205577966	3	205577966	1.06175e-05
HfDTA	qHfDTH4-1/qHnDTH4-2/qHnDTS4-1/qHnDTA4-1	chr4_195017129	4	195017129	2.72295e-05
HfDTA	qHfDTH4-1/qHnDTH4-2/qHnDTA4-1/qHnTLN4-1	chr4_201396892	4	201396892	3.72334e-05
HnDTA	qHfLA4-1/qHfTLN4-1	chr4_31479296	4	31479296	7.88865e-05
HnDTA	qHfLA4-1	chr4_35625060	4	35625060	1.00875e-05
HnDTA	qHnDTH4-1	chr4_168777984	4	168777984	1.07414e-05
HnDTA	qHnDTH4-1	chr4_168941211	4	168941211	3.13596e-05
HnDTA	qHfTLN4-2/qHnDTS4-1	chr4_182664241	4	182664241	5.47709e-05
HnDTA	qHfTLN4-2/qHnDTS4-1	chr4_185253820	4	185253820	2.82504e-05
HnDTA	qHfDTH4-1/qHfDTS4-2/qHnDTH4-2/qHnDTS4-1	chr4_188962101	4	188962101	1.07414e-05
HnDTA	qHfDTH4-1/qHfDTS4-2/qHnDTH4-2/qHnDTS4-1	chr4_188962124	4	188962124	1.07414e-05
HnDTA	qHfDTH4-1/qHfDTS4-2/qHnDTH4-2/qHnDTS4-1	chr4_189054883	4	189054883	1.07414e-05
HnDTA	qHfDTH4-1/qHfDTS4-2/qHnDTH4-2/qHnDTS4-1	chr4_189054925	4	189054925	1.07414e-05
HnDTA	qHfDTH4-1/qHnDTH4-2/qHnDTS4-1/qHnDTA4-1	chr4_197408734	4	197408734	3.49995e-05
HnDTA	qHfDTH4-1/qHnDTH4-2/qHnDTS4-1/qHnDTA4-1	chr4_197825200	4	197825200	1.07414e-05
HnDTA	qHfDTH4-1/qHnDTH4-2/qHnDTA4-1/qHnTLN4-1	chr4_202386473	4	202386473	8.99932e-05
HnDTA	qHfDTH4-1/qHnDTH4-2/qHnDTA4-1	chr4_203510306	4	203510306	9.18953e-05
HnDTA	qHfDTH4-1/qHnDTH4-2/qHnDTA4-1	chr4_205247700	4	205247700	3.62342e-05
HnDTA	qHfDTH4-2/qHnDTS4-2	chr4_224038847	4	224038847	1.07414e-05
HnDTA	qHfDTH4-2/qHnDTS4-2	chr4_224038876	4	224038876	1.07414e-05
HnDTS	qHfDTH4-1/qHfDTS4-2/qHnDTH4-2/qHnDTS4-1	chr4_190409587	4	190409587	8.09281e-05
HnDTS	qHfDTH4-1/qHnDTH4-2/qHnDTA4-1	chr4_209784502	4	209784502	9.78206e-05
HnLA	qHfDTH4-1/qHfDTS4-2/qHnDTH4-2/qHnDTS4-1	chr4_190775560	4	190775560	6.67706e-05
HfDTA	qHfDTH5-1	chr5_15671801	5	15671801	5.47223e-05
HfDTA	qHfDTH5-1	chr5_18632762	5	18632762	3.53272e-05
HfDTH	qHfDTH5-1	chr5_24364084	5	24364084	1.21594e-05
HfDTH	qHnDTH5-1	chr5_30103587	5	30103587	2.33263e-05
HfTLN	qHfDTH5-1	chr5_15972694	5	15972694	9.29516e-05
HnDTA	qHfDTH5-1	chr5_11827971	5	11827971	8.63046e-05
HnDTA	qHfDTH5-1	chr5_11960285	5	11960285	1.07414e-05
HnDTA	qHfDTH5-1	chr5_11962062	5	11962062	1.07414e-05
HnDTA	qHfDTH5-1	chr5_11962099	5	11962099	1.07414e-05
HnDTA	qHfDTH5-1	chr5_11962100	5	11962100	1.07414e-05
HnDTA	qHfDTH5-1	chr5_12072171	5	12072171	1.07414e-05
HnDTA	qHfDTH5-1	chr5_14165100	5	14165100	1.07414e-05
HnDTA	qHfDTH5-1	chr5_14233020	5	14233020	1.09078e-05
HnDTA	qHfDTH5-1	chr5_14233733	5	14233733	1.07414e-05
HnDTA	qHfDTH5-1	chr5_14234232	5	14234232	1.07414e-05
HnDTA	qHfDTH5-1	chr5_17880512	5	17880512	2.3942e-05
HnDTA	qHfDTH5-1	chr5_17880525	5	17880525	2.3942e-05
HnDTA	qHfDTH5-1/qHfDTA5-1	chr5_19293572	5	19293572	1.07414e-05
HnDTA	qHfDTH5-1/qHnTLN5-1	chr5_20156803	5	20156803	1.65334e-06
HnDTA	qHfDTH5-1/qHnTLN5-1	chr5_20167144	5	20167144	1.07678e-05
HnDTA	qHfDTH5-1/qHnTLN5-1	chr5_20167152	5	20167152	1.07678e-05
HnDTA	qHfDTH5-1/qHnTLN5-1	chr5_20167160	5	20167160	1.07678e-05
HnDTA	qHfDTH5-1/qHnTLN5-1	chr5_20167240	5	20167240	1.07414e-05
HnDTA	qHfDTH5-1	chr5_22849032	5	22849032	1.07414e-05
HnDTA	qHfDTH5-1	chr5_22850030	5	22850030	1.07414e-05
HnDTA	qHfDTH5-1	chr5_23289585	5	23289585	4.83113e-05
HnDTH	qHfDTH5-1	chr5_17880512	5	17880512	1.28746e-05
HnDTH	qHfDTH5-1	chr5_17880525	5	17880525	1.28746e-05
HnDTS	qHfDTH5-1	chr5_20984161	5	20984161	7.88299e-05
HnLA	qHfDTH5-1	chr5_12903103	5	12903103	8.17932e-05
HnLB	qHfDTH5-1	chr5_17826418	5	17826418	7.00247e-06
HnLB	qHfDTH5-1	chr5_17826422	5	17826422	7.00247e-06
HnLB	qHfDTH5-1	chr5_17826538	5	17826538	2.17939e-05
HnLB	qHfDTH5-1	chr5_17862164	5	17862164	9.6775e-05
HnTLN	qHfDTH5-1	chr5_17826418	5	17826418	7.11965e-05
HnTLN	qHfDTH5-1	chr5_17826422	5	17826422	7.11965e-05
HfDTA	qHnDTS6-1	chr6_159118991	6	159118991	4.60674e-05
HfDTA	qHnDTS6-1	chr6_159355550	6	159355550	5.90603e-05
HfDTH	qHnDTS6-1	chr6_159355550	6	159355550	3.48275e-05
HfDTS	qHnDTS6-1	chr6_159355550	6	159355550	9.68874e-05
HfTLN	qHnDTS6-1	chr6_159771832	6	159771832	6.59275e-05
HnDTA	qHnTLN6-1	chr6_141352108	6	141352108	6.57177e-05
HnDTA	qHnTLN6-1	chr6_142263687	6	142263687	7.93999e-05
HnDTA	qHnTLN6-1	chr6_144086516	6	144086516	1.07414e-05
HnDTA	qHnDTS6-1	chr6_159754094	6	159754094	1.66673e-05
HnDTA	qHnDTS6-1	chr6_160190462	6	160190462	1.07414e-05
HnDTA	qHnDTS6-1	chr6_160694870	6	160694870	1.07414e-05
HnDTA	qHnDTS6-1	chr6_164162586	6	164162586	4.59243e-05
HnDTA	qHnLA6-1/qHfLA6-2	chr6_167452380	6	167452380	1.07414e-05
HnDTA	qHnLA6-1/qHfLA6-2	chr6_168000096	6	168000096	1.36656e-05
HnDTH	qHnLA6-1	chr6_166899542	6	166899542	2.73924e-05
HnLB	qHnDTS6-1	chr6_163425227	6	163425227	2.65054e-05
HnTLN	qHnDTS6-1	chr6_165907641	6	165907641	2.42237e-05
HfDTH	qHfDTH7-1	chr7_128426529	7	128426529	1.25665e-05
HfDTH	qHfDTH7-1	chr7_128426531	7	128426531	1.25665e-05
HfDTH	qHfDTH7-1	chr7_131207412	7	131207412	8.09676e-05
HfDTS	qHfDTH7-1	chr7_128426529	7	128426529	5.65183e-05
HfDTS	qHfDTH7-1	chr7_128426531	7	128426531	5.65183e-05
HfTLN	qHnLB7-1	chr7_19282461	7	19282461	9.39539e-06
HfTLN	qHnLB7-1	chr7_20096130	7	20096130	8.99684e-05
HnDTA	qHfDTA7-1	chr7_2109693	7	2109693	1.08545e-05
HnDTA	qHnTLN7-1	chr7_25972676	7	25972676	2.85908e-05
HnDTA	qHfDTH7-1	chr7_126789366	7	126789366	4.57212e-06
HnDTA	qHfDTH7-1	chr7_126789374	7	126789374	4.67926e-07
HnDTA	qHfDTH7-1	chr7_127229744	7	127229744	9.85703e-06
HnDTA	qHfDTH7-1	chr7_130464516	7	130464516	1.07414e-05
HnLA	qHnLB7-1	chr7_20347804	7	20347804	1.85566e-05
HnLA	qHnLB7-1	chr7_20347841	7	20347841	9.48608e-05
HfDTH	qHfTLN8-1	chr8_69164825	8	69164825	5.38056e-05
HfDTH	qHfTLN8-1	chr8_69167574	8	69167574	5.38056e-05
HfDTH	qHfTLN8-1	chr8_69436374	8	69436374	9.60717e-05
HfTLN	qHfLA8-1	chr8_19075860	8	19075860	5.86075e-05
HnDTS	qHnLA8-1/qHnDTH8-1	chr8_22489898	8	22489898	5.75138e-05
HnDTS	qHnLA8-1/qHnDTH8-1	chr8_22489899	8	22489899	5.75138e-05
HnTLN	qHfLA8-1	chr8_19000086	8	19000086	6.65226e-05
HnTLN	qHfLA8-1	chr8_19000090	8	19000090	6.65226e-05
HfDTA	qHnDTS9-1/qHfLA9-1/qHnDTA9-1/qHnLA9-1/qHnTLN9-1	chr9_53291908	9	53291908	4.70766e-05
HfDTS	qHnDTA9-1/qHfDTA9-1/qHfDTH9-1/qHfDTS9-1/qHnDTH9-1	chr9_90722975	9	90722975	7.7992e-05
HfTLN	qHnDTA9-1/qHfDTA9-1/qHfDTH9-1/qHfDTS9-1/qHnDTH9-1	chr9_91657876	9	91657876	5.34851e-05
HnDTA	qHnDTS9-1	chr9_48271409	9	48271409	2.31453e-05
HnDTA	qHnDTS9-1/qHfLA9-1/qHnDTA9-1/qHnLA9-1/qHnTLN9-1	chr9_52802421	9	52802421	1.81578e-05
HnDTA	qHnDTS9-1/qHfLA9-1/qHnDTA9-1/qHnLA9-1/qHnTLN9-1	chr9_52802439	9	52802439	1.81578e-05
HnDTA	qHnDTS9-1/qHfLA9-1/qHnDTA9-1/qHnLA9-1/qHnTLN9-1	chr9_60446892	9	60446892	1.10706e-05
HnDTA	qHnDTS9-1/qHfLA9-1/qHnDTA9-1/qHnLA9-1/qHnTLN9-1	chr9_60446900	9	60446900	5.76938e-05
HnDTA	qHfLA9-1/qHnDTA9-1/qHfDTA9-1/qHfDTH9-1/qHfDTS9-1	chr9_61839168	9	61839168	1.0749e-05
HnDTA	qHfLA9-1/qHnDTA9-1/qHfDTA9-1/qHfDTH9-1/qHfDTS9-1	chr9_71028007	9	71028007	5.62097e-05
HnDTA	qHfLA9-1/qHnDTA9-1/qHfDTA9-1/qHfDTH9-1/qHfDTS9-1	chr9_74055768	9	74055768	1.07414e-05
HnDTA	qHfLA9-1/qHnDTA9-1/qHfDTA9-1/qHfDTH9-1/qHfDTS9-1	chr9_76310295	9	76310295	8.5612e-06
HnDTA	qHnDTA9-1/qHfDTA9-1/qHfDTH9-1/qHfDTS9-1/qHnDTH9-1	chr9_85828516	9	85828516	2.7276e-06
HnDTA	qHnDTA9-1/qHfDTA9-1/qHfDTH9-1/qHfDTS9-1/qHnDTH9-1	chr9_90226438	9	90226438	1.07414e-05
HnDTA	qHnDTA9-1/qHfDTA9-1/qHfDTH9-1/qHfDTS9-1/qHnDTH9-1	chr9_92957264	9	92957264	1.07414e-05
HnDTA	qHnDTA9-1/qHfDTA9-1/qHfDTH9-1/qHfDTS9-1/qHnDTH9-1	chr9_94659342	9	94659342	1.07414e-05
HnDTA	qHfLA9-2	chr9_147444847	9	147444847	1.07414e-05
HnDTH	qHnDTS9-1	chr9_48271409	9	48271409	3.36074e-05
HnLA	qHfLA9-2	chr9_146643176	9	146643176	2.60033e-05
HnLB	qHfLA9-1/qHnDTA9-1/qHfDTA9-1/qHfDTH9-1/qHfDTS9-1	chr9_76267661	9	76267661	4.21762e-05
HnLB	qHfLA9-1/qHnDTA9-1/qHfDTA9-1/qHfDTH9-1/qHfDTS9-1	chr9_80088091	9	80088091	6.56762e-05
HnTLN	qHfLA9-1/qHnDTA9-1/qHfDTA9-1/qHfDTH9-1/qHfDTS9-1	chr9_76267661	9	76267661	3.55836e-05
HnTLN	qHfLA9-1/qHnDTA9-1/qHfDTA9-1/qHfDTH9-1/qHfDTS9-1	chr9_76267735	9	76267735	1.62494e-05
HfDTA	qHnLA10-1	chr10_78837615	10	78837615	2.34143e-05
HfDTA	qHnLA10-1	chr10_87292103	10	87292103	9.2197e-05
HfDTH	qHnLA10-1	chr10_78837615	10	78837615	3.72827e-05
HnDTA	qHnLA10-1	chr10_81348606	10	81348606	2.75905e-05
HnDTA	qHnLA10-1	chr10_83506353	10	83506353	9.22544e-05
HnLA	qHnLA10-1	chr10_80327106	10	80327106	3.25875e-05
